# Supplementary material for: Spindle motility skews division site determination during asymmetric cell division in Physcomitrella
Source: Nat Commun. 2022 May 5;13:2488. doi: 10.1038/s41467-022-30239-1 (PMC9072379; doi:10.1038/s41467-022-30239-1)
Supplement: Supplementary file 14 — Source Data [file 41467_2022_30239_MOESM14_ESM.xlsx]

## Sheet: Figure 3
Figure 3 c, d, e, f, g
		Fig. 3 c					Fig. 3 d					Fig. 3 e					Fig. 3 d								Fig. 3 g
		GH	TPX2 1-4Δ	TPX2-5 HM1			GH	TPX2 1-4Δ	TPX2-5 HM1			GH	TPX2 1-4Δ	TPX2-5 HM1			GH apical	GH basal	TPX2 1-4 apical	TPX2 1-4 basal	TPX2-5 HM1 apical	TPX2-5 HM1 basal		Fluorescence intensity range (A.U.)		Number of cells
		0.600638	0.435462	0.214979			444	383	90			739.21	879.526	418.645			1037.32	1712.84	953.684	2497.41	3012.14	3521.33				GH		delta		HM1
		0.466114	0.578157	0.16444			367	341	104			787.36	589.805	632.451			976.325	1505.84	1156.99	2309.36	3736.65	2323.22				Apical	Basal	Apical	Basal	Apical	Basal
		0.616844	0.393977	0.152516			439	321	66			711.687	814.769	432.742			727.739	2554.71	552.619	3793.48	3076.83	1645.85			≤80	29	155	2	0	0	0
		0.682258	0.359236	0.259066			489	256	147			716.737	712.624	567.423			1202.27	2032.59	554.468	3123.04	3138.29	1185.17			80-100	191	58	90	0	0	0
		0.40116	0.459375	0.353889			334	356	253			832.585	774.965	714.913			1245.7	1664.33	469.911	2568.11	1378.78	3262.58			100-120	617	127	233	15	24	5
		0.509283	0.410043	0.111681			403	308	46			791.309	751.141	411.889			665.823	1774.76	692.16	3964.44	2553.78	1658.32			120-140	331	173	314	46	82	37
		0.471732	0.697455	0.160765			367	520	55			777.984	745.568	690.62			593.28	2294.11	710.181	2917.42	1624.59	3358.23			140-160	133	255	361	116	117	93
		0.506249	0.763403	0.079639			351	495	257			693.335	648.413	552.03			459.284	1759.97	876.983	3586.94	2453.06	2960.39			160-180	64	440	88	339	173	280
		0.701134	0.616372	0.465554			580	448	130			827.232	726.834	687.495			776.717	1878.72	712.029	1984.99	549.385	2106.98			180-200	14	214	1	435	146	313
		0.30084	0.467251	0.189092			307	353	138			1020.48	755.483	509.18			742.987	1727.17	680.147	3301.86	746.221	1939.25			≥200	2	35	0	170	37	131
		0.65389	0.593506	0.271024			455	400	139			695.836	673.962	675.173			781.799	2462.3	573.412	3464.5	770.248	2914.65
		0.448585	0.723126	0.205873			336	473	132			749.022	654.105	788.065			584.039	2531.61	697.705	1697.13	972.629	2426.72
		0.668477		0.167499			506		125			756.945		698.92			564.633	2969.64	720.808	2490.48	1084.45	1360.29
				0.178847					199					581.817			735.132	1835.75	1247.09	1869.02	1490.59	1174.09
				0.342032					171					678.203			633.017	1459.64	1125.11	1786.77	1364.45	2284.41
				0.252137					206					863.227			1050.25	1391.25	1597.79	2030.74	1290.52	1838.52
				0.238639					237					637.448			881.604	2437.81	1051.18	1884.27	1396.8	2036.28
				0.371795					128					577.518			689.85	1801.1	1115.87	1983.15	807.675	3236.7
				0.179012					120					670.345			617.307	2557.48	1150.06	941.209	1189.33	1426.83
	Mean	0.5406	0.5414	0.2294		Mean	413.7	387.8	144.4		Mean	776.9	727.3	620.4			1156.99	1984.99	925.499	2526.99	942.133	1500.76
	SEM	0.03418	0.04007	0.02229		SEM	22.26	23.46	14.37		SEM	23.93	22.75	27.75			645.031	924.113	1108.01	1770.14	1322.87	3154
																	700.015	2951.62	964.312	2054.3	1062.73	1347.36
																	697.243	2372.2	1018.37	1668.48	2171.2	2305.66
																	694.471	2029.35	935.664	1920.77	1726.7	3059.74
																	882.99	1842.68	1145.44	1794.16	1293.76	2999.21
																	664.899	1117.25	1035.01	1303.46	1235.54	3215.91
																	992.959	2189.68	1310.39	1270.19	1394.95	3933.02
																	669.982	2086.18	817.84	1101.08	1747.04	2647.12
																	444.96	2555.63	1151.91	1656.47	1832.52	7230.26
																	581.267	2204.47	1328.41	2464.15	2048.76	2866.14
																	1082.6	2876.76	1346.89	1514.16	1230.92	2662.37
																	782.723	2469.23	1914.3	1912.91	1258.64	2332.46
																	723.118	1458.25	1495.68	1581.62	1715.15	1820.5
																	916.72	2236.82	1157.45	1456.4	1289.14	2475.24
																	598.363	2018.26	722.656	1866.71	1227.22	3238.09
																	727.739	1282.67	986.028	2587.52	1334.88	2901.25
																	888.072	1527.56	853.418	1343.66	985.104	1991.92
																	945.367	1388.48	983.718	1242.93	1938.33	2449.82
																	1074.74	2375.43	772.096	1654.16	1498.45	1522.48
																	877.445	1711.92	797.971	1664.33	1223.53	1549.28
																	749.917	1209.66	658.892	1370.92	1851.92	1858.39
																	686.616	829.391	1046.1	1874.56	1446.7	2021.5
																	555.854	1138.05	1048.87	1320.1	1504.45	3702.92
																	670.906	905.168	738.366	2096.35	1185.17	3128.12
																	1175.01	1064.12	517.503	2185.53	1429.6	1277.59
																	582.191	1235.54	920.878	898.238	1115.87	2605.07
																	718.96	1087.22	807.675	821.536	794.737	1767.37
																	700.939	1422.67	948.602	1451.32	1037.78	1846.84
																	1012.83	2317.21	987.876	2260.84	1331.18	1528.48
																	1035.47	1523.4	1392.64	1264.19	1644.92	1706.37
																	712.029	847.873	844.639	1636.14	919.492	2671.15
																	759.159	2428.11	1159.76	1704.99	1108.47	3550.44
																	631.631	1296.07	1482.28	2923.43	1359.83	2766.33
																	985.104	1929.09	1309.93	2275.63	1158.84	2456.75
																	930.119	2592.14	798.433	2612.01	1019.3	2239.12
																	950.912	1821.89	1030.39	2301.5	1581.16	1680.96
																	995.269	2059.39	814.605	1698.52	1507.23	1430.99
																	837.246	1169	1065.04	2125	926.423	1485.05
																	2951.62	1549.74	1196.26	2426.72	1391.71	1092.76
																	2372.2	1886.58	731.435	2337.08	2069.55	1318.25
																	2029.35	2647.58	822.922	2204.93	518.427	1316.86
																	1842.68	4046.23	770.248	2076.94	626.548	2980.73
																	1117.25	3024.62	685.692	2272.86	841.867	1724.39
																	2189.68	2219.26	884.376	2024.27	761.931	1462.41
																	2086.18	1527.56	657.968	2307.05	1077.52	3683.51
																	2555.63	1376	706.022	2121.3	733.283	2120.38
																	2204.47	1364.91	1028.54	2574.58	833.088	1255.87
																	2876.76	2186.91	742.525	1586.24	669.982	1482.74
																	2469.23	1211.97	1044.71	1505.84	1043.32	1275.74
																	1458.25	1868.56	801.668	2557.48	2002.09	1774.3
																	2236.82	2165.2	820.612	1777.53	949.064	3513.48
																	2018.26	2687.78	675.064	3147.07	923.651	3328.19
																	1282.67	1830.2	1133.89	3197.43	727.277	2738.61
																	1527.56	2719.2	533.213	2019.19	717.574	3240.4
																	1388.48	2435.04	640.872	4795.22	1164.84	4187.62
																	2375.43	3655.33	1074.74	2304.28	865.894	2747.85
																	1711.92	2046.45	1296.07	2965.02	615.921	1621.36
																	1209.66	1733.63	1382.01	3102.25	958.767	2519.13
																	829.391	1468.41	803.054	2413.78	1881.49	1957.27
																	1138.05	1636.6	1112.17	2341.7	1522.48	1952.65
																	905.168	1737.33	756.386	2614.78	834.936	1254.02
																	1064.12	2268.24	1235.08	2112.98	771.172	1630.13
																	1235.54	2212.33	1174.09	2589.36	1000.35	1502.61
																	1087.22	1866.25	1163.92	2138.86	1423.13	1244.78
																	1422.67	1391.25	722.194	2502.96	2496.49	1835.75
																	2317.21	2234.51	1060.88	1997.93	3233.01	1486.43
																	1523.4	2070.94	982.332	5591.34	2159.65	1341.35
																	847.873	1876.87	894.079	3087	3768.07	1308.08
																	2428.11	2122.69	1024.38	3079.14	3336.97	990.649
																	1296.07	2018.26	935.202	2817.62	5738.74	1080.75
																	1929.09	1458.25	1077.05	1970.21	2169.36	1697.6
																	2592.14	2236.82	1156.99	3574.47	6317.7	2118.99
																	1821.89	2018.26	909.789	3269.05	2998.28	1881.96
																	2059.39	1282.67	1045.63	1106.16	5857.03	969.394
																	1169	1527.56	998.504	2337.54	2054.3	1394.02
																	1051.18	1388.48	933.354	1560.83	2039.98	1666.17
																	1163.92	2375.43	1024.38	3342.52	2065.39	1268.81
																	1168.08	1711.92	1059.49	3822.13	3137.36	1731.79
																	702.788	1209.66	965.236	3985.7	1777.53	1102.47
																	960.153	829.391	691.236	3656.71	1961.43	1588.09
																	606.68	1138.05	1039.63	2155.49	1907.37	1402.8
																	1200.42	905.168	853.418	3482.52	4411.25	1519.7
																	884.376	1064.12	854.342	2529.76	1487.36	2474.31
																	896.851	1235.54	839.094	2744.15	2217.87	1866.25
																	932.43	1087.22	779.027	2445.66	1847.3	1526.17
																	1216.59	1422.67	1164.38	2240.51	3666.42	1365.38
																	1212.44	2317.21	685.692	2448.9	3417.37	1913.84
																	1189.8	1523.4	623.314	5124.67	4110.45	1764.59
																	1161.61	847.873	604.37	4243.06	2031.66	1929.55
																	809.061	2428.11	733.283	3463.11	3547.21	2064.93
																	748.993	1296.07	1201.81	3681.2	2169.36	1777.53
																	1180.55	1929.09	1016.52	3221.46	1330.26	1656.01
																	1414.35	2592.14	594.667	3254.72	1797.86	1562.67
																	1699.9	1821.89	1082.14	2257.61	1479.5	1609.8
																	970.78	2059.39	780.413	1713.31	1680.96	2251.14
																	1078.44	1169	878.831	1973.9	1866.71	2000.7
																	720.346	1822.35	1011.44	2147.18	907.941	1091.38
																	593.742	2191.53	1369.54	2733.06	824.309	1637.99
																	1079.83	1306.69	714.801	2640.65	1240.62	2723.36
																	754.076	961.077	764.241	1555.28	1260.03	2917.42
																	980.022	2209.55	611.301	1333.49	1304.38	766.551
																	661.203	1355.67	959.229	2663.76	1443.93	2088.96
																	642.258	1520.63	662.589	2706.26	2369.89	868.204
																	738.828	2183.68	1005.43	2914.19	1207.35	1011.9
																	835.398	1801.56	979.097	2340.78	714.339	2161.5
																	850.646	1935.09	805.364	2300.58	854.804	1749.81
																	1043.32	1902.29	949.526	3403.05	1035.93	1243.86
																	771.172	2640.19	1068.27	2937.75	3275.05	1784.46
																	1125.11	3380.4	1548.81	1662.94	1257.26	1359.83
																	1148.21	1711.92	1160.22	1880.11	977.711	906.555
																	783.648	2396.22	1359.83	1721.62	958.305	1214.28
																	894.541	2280.25	1330.72	1772.45	1314.09	856.19
																	891.769	2326.92	1052.56	3126.27	765.627	1672.18
																	579.419	1893.97	690.774	2155.95	3032.94	1939.25
																	1261.41	1272.5	890.383	2630.95	816.454	720.346
																	982.794	1996.55	1038.7	2090.34	781.337	1478.58
																	578.957	1750.27	887.148	1839.45	907.479	797.971
																	866.356	1921.23	715.725	1954.04	1534.49	977.711
																	635.327	1166.69	1111.25	2039.98	934.74	1128.34
																	475.456	1406.96	1320.56	2239.59	1826.05	1477.19
																	758.697	1479.97	1084.91	1857	1558.52	1746.57
																	1100.62	2431.34	998.966	2385.6	887.148	2925.74
																	892.231	1934.63	859.887	1800.63	1112.17	1724.86
																	694.009	1578.85	963.85	1318.25	806.75	1368.15
																	730.049	1685.12	1313.16	1764.13	1668.48	2146.71
																	808.599	2466.92	766.551	1725.78	915.796	2071.4
																	964.774	2928.51	866.356	1504.45	559.088	1675.88
																	1273.89	2126.38	1329.34	1990.54	956.457	3252.88
																	918.106	2061.7	954.608	4175.6	1002.2	1593.63
																	783.648	1081.67	1160.22	2890.62	1035.47	1673.11
																	629.783	1384.78	1191.64	2100.05	815.529	1772.45
																	858.501	1622.28	1114.48	2701.18	998.504	2431.8
																	611.763	1478.12	1042.4	2269.62	1234.15	2198.46
																	627.935	1151.91	1058.11	2794.98	487.007	1050.72
																	896.851	988.339	842.791	2343.55	816.454	1763.67
																	946.753	1259.1	1011.9	1909.22	989.725	2234.97
																	808.599	1772.91	688.926	2156.88	685.692	1856.08
																	710.643	2336.16	557.24	1689.28	1304.38	2040.44
																	566.019	1861.16	597.439	1471.65	1430.99	1696.21
																	728.201	1274.35	736.98	1778.92	1141.28	2170.28
																	526.282	1227.22	803.978	1728.55	1158.38	1747.96
																	840.018	1683.27	941.209	2122.22	781.337	1992.39
																	931.506	2190.15	820.612	1620.43	882.99	1324.72
																	901.934	2212.79	710.643	1186.56	676.45	1957.27
																	1296.07	1961.89	806.75	1586.7	888.996	1623.67
																	805.826	1303	1158.84	1268.35	662.127	2345.86
																	752.228	2415.17	1321.48	1787.7	806.75	1396.8
																	943.981	1927.24	872.824	2121.76	760.083	1400.49
																	842.791	1613.96	1071.51	1876.87	4430.2
																	920.416	2337.08	650.575	1872.71	5596.89
																	973.091	1647.69	846.487		1702.68
																	1060.42	1818.65	850.646		1972.98
																	1024.38	1670.8	733.745		2380.05
																	845.563	2604.15	716.649		2375.43
																	767.938	1284.52	801.206		2032.12
																	999.428	1510	951.836		1008.21
																	1380.16	1470.72	582.191		1108.01
																	850.184	2628.64	1076.59		853.88
																	1273.43	2097.74	910.251		727.739
																	695.395	1585.78	815.992		1074.74
																	769.786	2291.8	981.408		555.392
																	1213.82	2343.55	1171.31		858.963
																	838.632	2532.53	847.411		882.99
																	1071.97	2700.26	965.698		992.035
																	765.165	1387.09	1136.2		840.943
																	866.36	3918.24	958.305
																	1146.82	2508.04	840.018
																	1010.98	2488.64	976.787
																	700.02	1869.02	1125.57
																	1103.85	2890.62	1247.09
																	1121.41	2605.07	1047.48
																	622.85	1560.36	1035.47
																	1059.96	1201.35	1382.01
																	662.59	2852.27	870.052
																	694.47	2419.33	865.432
																	827.08	2011.33	1334.88
																	532.75	1477.66	1208.28
																	717.57	1533.57	965.698
																	1083.06	1828.82	1381.09
																	676.45	2031.66	1266.96
																	591.43	1838.98	1114.94
																	1268.81	1045.17	794.275
																	922.26	896.389	1085.37
																	841.4	1470.26	1017.45
																	873.75	1170.85	665.823
																	878.83	1600.1	933.816
																	960.62	1103.85	974.477
																	774.87	2623.56	1168.08
																	934.28	1793.24
																	638.56	1804.79
																	567.87	2020.57
																	496.25	1889.81
																	574.8	2448.44
																	657.51	1681.42
																	949.53	1903.67
																	965.24	2750.62
																	652.89	1332.57
																	880.68	1672.64
																	724.04	1536.8
																	712.49	2237.28
																	671.83	2665.6
																	1183.33	3750.05
																	656.12	2908.64
																	600.21	1750.27
																	558.63	2064.93
																	750.38	1526.17
																	1064.12	2497.41
																	491.17	1391.71
																	483.31	966.16
																	604.37	1519.24
																	738.83	1632.44
																	715.73	1199.5
																	414.46	959.691
																	561.86	2045.06
																	493.48	1436.07
																	627.47	2602.3
																	755.92	1759.97
																	964.31	1462.41
																	741.6	1616.27
																	801.67	2150.87
																	650.11	2599.53
																	682.46	2447.51
																	913.023	2463.22
																	913.023	2172.59
																	671.83	1887.04
																	1349.67	1825.58
																	576.646	2092.19
																	979.097	2194.77
																	445.422	1899.05
																	711.105	2443.82
																	459.284	2526.06
																	525.82	3482.52
																	545.226	1664.33
																	935.664	1756.28
																	894.541	1632.45
																	703.25	1342.27
																	921.34	1838.98
																	764.703	1235.08
																	529.055	949.53
																	610.376	2254.83
																	1058.11	1718.39
																	458.822	1971.59
																	684.305	1898.59
																	1145.44	1756.28
																	1038.7	2636.96
																	1248.48	2123.15
																	697.243	2141.17
																	820.15	2073.25
																	904.706	3105.94
																	1037.32	2607.85
																	843.715	1577.46
																	832.163	1461.48
																	1079.83	1074.74
																	609.452	2594.45
																	1201.81	3509.32
																	966.16	2532.99
																	983.718	1455.94
																	1295.61	2711.81
																	949.064	1822.35
																	837.246	2368.96
																	785.496	2232.19
																	843.253	1147.29
																	718.96	1417.13
																	640.41	3714.47
																	1011.9	3267.66
																	826.157	2748.31
																	748.993	2444.28
																	1109.86	1529.41
																	720.346	1480.43
																	766.089	2494.64
																	966.16	3003.83
																	870.514	2774.65
																	542.454	2282.1
																	1357.52	2066.32
																	1000.35	1509.54
																	865.894	1619.51
																	869.128	1721.16
																	598.825	1679.11
																	968.47	3058.35
																	857.115	3212.22
																	1011.44	1959.12
																	1168.54	2113.45
																	764.703	1788.62
																	685.23	2782.5
																	921.34	3231.62
																	851.108	2123.61
																	616.383	2222.95
																	1174.55	2609.23
																	760.083	1776.61
																	799.82	1732.71
																	1063.19	1643.07
																	940.285	1510.46
																	1308.08	1986.38
																	830.315	1858.85
																	917.182	2369.43
																	789.654	1511.85
																	1100.16	2155.03
																	824.309	2769.1
																	731.435	2667.91
																	817.378	2280.71
																	968.008	2294.11
																	922.727	2512.66
																	636.714	2524.68
																	1073.82	4598.85
																	857.115	2910.49
																	1017.91	2721.51
																	718.498	2420.71
																	951.374	2060.77
																	988.339	1591.78
																	492.552	1515.55
																	642.72	2341.7
																	1048.41	2266.39
																	744.373	1948.95
																	615.459	2009.48
																	934.278	1886.58
																	838.17	1619.51
																	852.032	2037.21
																	733.745	1819.12
																	608.066	2128.23
																	652.424	2406.39
																	1144.98	1524.32
																	775.331	3978.3
																		2314.9
																		1943.41
																		2953.93
																Mean	944.8	1971	961.6	2295	1573	1991
																SEM	21.79	33.24	16.28	61.24	75.53	63.95

## Sheet: Figure 4
Figure 4 b
													Cell volume (voxels, raw data)
		Fig. 4 b Apical / Basal cell volume ratio										Gametophore initial #	GH		TPX2 1-4Δ		TPX2-5 HM1		TPX2-5 HM2		TPX2-5 HM3		TPX2-4 rescue #16		TPX2-4 rescue #19		TPX2-5 M
		GH	TPX2 1-4Δ	TPX2-5 HM1	TPX2-5 HM2	TPX2-5 HM3	TPX2-4 rescue#16	TPX2-4 rescue#19	TPX2-5 M				apical cell	basal cell	apical cell	basal cell	apical cell	basal cell	apical cell	basal cell	apical cell	basal cell	apical cell	basal cell	apical cell	basal cell	apical cell	basal cell
		0.417689	0.466292	0.486879	1.80506	0.648617	0.567338	0.720231	0.386366			1	123545	295782	79826	171193	139322	286153	390666	216428	131293	202420	183277	323047	150246	208608	91051	235660
		0.331885	0.308363	3.72119	3.11713	1.71215	1.46768	0.618323	0.768283			2	73496	221450	131999	428063	363076	97570	548693	176025	468059	273375	259940	177109	160803	260063	81587	106194
		0.373478	0.406123	5.79054	0.494646	8.66785	0.715763	1.5494	1.11808			3	79451	212733	87351	215085	475374	82095	143008	289112	423017	48803	236214	330017	152554	98460	201870	180550
		1.19248	1.10332	4.21834	0.797702	0.741887	0.887553	0.407891	0.520053			4	242488	203347	267174	242155	216207	51254	164692	206458	270524	364643	134980	152081	81772	200475	59416	114250
		0.617482	0.491551	1.59191	1.48229	0.539613	0.473371	0.669029	0.536243			5	127733	206861	222785	453229	116795	73368	341551	230422	117396	217556	207444	438227	124256	185726	126682	236240
		0.799268	0.411726	2.77761	1.27645	1.86799	1.41332	0.558412	0.753964			6	188214	235483	142748	346706	271223	97646	200534	157103	341680	182913	231730	163961	180123	322563	104767	138955
		0.456345	0.345385	0.478829	6.29394	3.45523	0.337449	1.18405	0.398032			7	107142	234783	108009	312721	137103	286330	395662	62864	286197	82830	61659	182721	136735	115481	74403	186927
		0.462424	0.270888	5.0477	3.62809	2.13335	0.617909	0.757507	0.905651			8	116466	251860	142020	524275	383615	75998	197056	54314	567771	266140	108000	174783	192631	254296	134482	148492
		0.183129	0.440448	1.40712	2.1637	2.24039	0.368767	0.539944				9	52932	289042	186369	423135	269183	191300	405508	187414	287760	128442	96471	261604	108898	201684
		0.591514	0.271696	1.1184	0.862092	0.699016	0.635737	0.593684				10	121743	205816	50439	185645	345401	308835	113353	131486	206228	295026	148983	234347	121000	203812
		0.583826	0.381229	2.13973	2.49069	5.4282		0.678888				11	130488	223505	95721	251085	336591	157305	293366	117785	469056	86411			191390	281917
		0.844085	0.365131	1.02985	2.55761	4.09416		0.448762				12	144109	170728	134413	368123	173683	168648	221018	86416	176614	43138			150538	335452
		0.248418	0.460663	5.68565	6.08555	1.04747		2.25348				13	69036	277903	176501	383146	241390	42456	435324	71534	162685	155313			118362	52524
		0.504319	0.471941	4.94965	0.742065	2.65375		0.613381				14	124585	247036	95764	202915	194922	39381	165899	223564	517997	195194			103881	169358
		0.404955	0.581194	2.37542	0.571411	1.26896		0.546074				15	100893	249146	114128	196368	245635	103407	124211	217376	281512	221845			94028	172189
		0.293079		1.15596	2.99563	0.405129		0.849837				16	81440	277877			132137	114309	440606	147083	115247	284470			94518	111219
		0.324084		1.68583	4.53872	4.55144		0.639754				17	99707	307658			363861	215835	123022	27105	363373	79837			92765	145001
		0.998935		0.423315	2.17754			0.798946				18	153879	154043			105002	248047	274446	126035					139130	174142
		0.375399										19	85436	227587
		0.674917										20	162292	240462
		0.615171										21	171915	279459
		0.548379										22	109440	199570
	Mean	0.5382	0.4517	2.56	2.449	2.48	0.7485	0.8015	0.6733
	SEM	0.05297	0.0515	0.4394	0.4158	0.5325	0.1261	0.1065	0.09139

## Sheet: Figure 5
Figure 5 b, c, d, e, f, g
												Fig. 5 d
		Fig. 5 b						Fig. 5 c					TPX2 1-4Δ			TPX2-5 HM1 (untreated)			TPX2-5 HM1 (DMSO)			TPX2-5 HM1 (200 nM oryzalin)			TPX2-5 HM1 (5 µM Lat A)				Fig. 5 e					Fig. 5 f					Fig. 5 g
		Number of cells						GH	TPX2 1-4	TPX2-5 HM1			X to 0 (A.U.)	Y difference (um)		X to 2 (A.U.)	Y difference (um)		X to 3 (A.U.)	Y difference (um)		X to 4 (A.U.)	Y difference (um)		X to 5 (A.U.)	Y difference (um)			TPX2-5 HM1					TPX2-5 HM1					TPX2-5 HM1
			normal	spindle misposition	spindle collapse			78.407	115.573	49.208		cell 1	1	0	cell 1	2	0	cell 1	3	0	cell 1	4	0	cell 1	5	0			DMSO	10 µM taxol	200 nM oryzalin			DMSO	10 µM taxol	200 nM oryzalin			DMSO	10 µM taxol	200 nM oryzalin
		GH	9	0	0			89.135	93.798	79.131			0.96298	0.851		2.3871	-1.2766		2.73077	-1.91489		3.74359	1.91489		5.25	5.53191			1.6722	0.484	0.648			0.838933	0.484	0.543			12.584	2.42	5.43
		TPX2 1-4Δ	7	0	0			83.16	101.901	70.756			0.950621	3.192		2.35484	-3.61702		2.53846	-2.55319		3.84615	1.70213		4.66667	5.95745			0.7248	0.622	0.514			0.736133	0.546	0.449			11.042	10.92	8.98
		TPX2-5 HM1	3	14	2			139.656	69.851	66.863		cell 2	1	0		2.29032	-3.61702		2.15385	-10.8511		4.30769	1.48936		4.41667	3.19149			1.0466	0.506	0.512			0.7329	0.39	0.446			7.329	9.75	6.69
		%						89.226	74.378	60.027			0.947372	0.213		1.86486	-6.17021	cell 2	3	0		4.05128	1.70213	cell 2	5	0			1.8844	0.7	0.614			1.1898	0.592	0.3685			17.847	5.92	7.37
		GH	100	0	0			100.226	94.387	66.818		cell 3	1	1.489	cell 2	2	0		2.76	1.91489		4.51282	3.82979		4.22414	2.12766			1.626	0.556	0.476			1.27067	0.406667	0.222			19.06	6.1	4.44
		TPX2 1-4Δ	100	0	0			77.365	91.082	95.654			0.973717	4.255		1.65116	-4.25532		2.56	1.06383	cell 2	4	0		4.13793	2.55319			1.0638	0.354	0.496			0.9035	0.329	0.461			9.035	3.29	4.61
		TPX2-5 HM1	15.8	73.6	10.5			73.065	93.391	62.562		cell 4	1	0		1.48837	-7.44681		2.64	0		4.6875	1.06383		4.31034	2.76596			1.2456	0.362	0.672			0.7982	0.264667	0.444667			11.973	3.97	6.67
								113.717	68.809	75.464			1.02853	-0.213		1.74419	-9.14894	cell 3	3	0		4.625	-2.34043		4.31034	2.76596			1.5766	1.362	0.878			1.7216	0.949	0.788			17.216	9.49	8.77
									92.485	76.234			1.02853	-0.213	cell 3	2	0		2.8481	-4.46809		4.9375	0.212766	cell 3	5	0			1.626	0.426	1.318			0.73565	0.421	0.898667			14.713	4.21	13.48
									96.831	80.398		cell 5	1	0		2.04938	-2.55319		3.41772	-7.23404		5.25	2.34043		4.94505	2.34043			1.3644	0.518	0.662			1.0058	0.379	0.553333			15.087	7.58	17.58
									87.506	72.431			1.05479	0		1.90123	-2.12766		3.26582	-9.57447		5.5	3.61702		5.05495	2.12766			0.4962	0.312	1.92			0.2862	0.312	1.172			2.862	1.56
										68.764			0.94521	-1.276	cell 4	2	0	cell 4	3	0	cell 3	4	0		5	2.34043			0.4962	3.504				0.624933	1.652				2.774	24.78
										83.115			0.958924	2.128		2.0274	-1.70213		2.91304	1.48936		3.84615	-1.06383	cell 4	5	0			1.2638	2.654				0.7831	1.168				15.662	17.52
										71.435			1.01371	7.872		2.13699	-5.10638		3.21739	0.638298		3.64103	-1.91489		5.1875	-0.425532				0.948					0.602					12.04
							Mean	93.77	90	71.92		cell 6	1	0		2.21918	-7.65957		3.73913	-3.61702		3.84615	-1.91489		4.75	-0.425532				0.662					0.662					3.31
							SEM	7.104	3.893	2.805			0.8085	-0.851		2.24324	-10.4255	cell 5	3	0	cell 4	4	0		4.1875	2.12766				0.332					0.223333					3.35
													0.78725	1.702	cell 5	2	0		2.96296	0.212766		4.49231	-2.34043		3.9375	3.19149				0.652					0.418667					6.28
													0.7447	0.851		2.02326	-3.82979		3.37037	-2.34043		3.69231	-4.04255	cell 5	5	0				0.952					0.74					7.4
												cell 7	1	0		1.62791	-7.87234		3.77778	-6.59574		3.07692	-4.68085		4.85714	3.82979		Mean	1.237	0.8837	0.7918		Mean	0.8944	0.5855	0.5769		Mean	12.09	7.772	8.402
													1.02503	0.638		1.67442	-9.57447		3.96296	-14.6809	cell 5	4	0		4.57143	2.76596		SEM	0.1258	0.2011	0.1343		SEM	0.09704	0.08466	0.08189		SEM	1.48	1.379	1.318
													1.07502	1.914	cell 6	2	0	cell 6	3	0		3.94667	-2.97872		4.71429	2.12766
													0.950003	2.978		2.22222	-1.2766		3.48148	-4.68085		3.89333	-4.46809	cell 6	5	0
												cell 8	1	0		2.22222	-3.82979		3.66667	-9.14894		3.41333	-6.38298		4.86667	-1.06383
													0.887775	2.553		2.27778	-6.17021		3.55556	-17.0213		3.89333	-7.23404		5.13333	-1.91489
													0.857129	5.107		2	-7.87234	cell 7	3	0	cell 6	4	0		5.13333	-1.91489
												cell 9	1	0	cell 7	2	0		3	-0.638298		4.27778	0.425532	cell 7	5	0
													0.875037	2.554		2.11494	-0.212766		3.17647	-3.19149		3.83333	-2.34043		5.07042	-0.638298
													0.837495	4.894		1.90805	0.851064		3.49412	-8.51064		3.72222	-4.25532		5.21127	-0.212766
													0.837495	5.745		1.77011	1.2766	cell 8	3	0		3.27778	-4.89362		5.21127	-0.212766
												cell 10	1	0	cell 8	2	0		3.20548	-1.48936	cell 7	4	0	cell 8	5	0
													0.939751	-0.851		2.33846	-2.76596		3.36986	-1.70213		4.10667	-3.82979		5.07576	4.46809
													0.939751	-0.851		2.18462	-6.80851		3	-1.70213		4.42667	-6.17021		5.37879	4.89362
													0.903567	0		2.15385	-9.78723	cell 9	3	0		4.74667	-6.17021		5.75758	4.46809
												cell 11	1	0	cell 9	2	0		2.95714	1.70213		4.53333	-5.31915		5.22727	4.68085
													1.08104	0.212		1.97333	-0.212766		3	4.89362	cell 8	4	0	cell 9	5	0
													1.05405	2.34		2.16	-5.10638		3.04286	5.95745		4	-2.97872		5.56818	1.2766
													0.959416	2.766		2.16	-5.10638	cell 10	3	0		3.66667	-2.97872		5.56818	2.55319
												cell 12	1	0		2.21622	-6.17021		3.05455	-4.04255		3.66667	-2.34043	cell 10	5	0
													0.919507	-2.128	cell 10	2	0		3.10909	-10		3.44444	-2.76596		4.53132	0.14234
													0.908055	-5.532		1.91549	0.638298		3.21818	-11.2766	cell 9	4	0		4.84338	0.0285106
												cell 13	1	0		2.08451	-1.70213	cell 11	3	0		4.25974	-2.12766	cell 11	5	0
													1	0		1.91549	-6.17021		3.43269	-9.57447		4.46753	-4.25532		5.22388	3.61702
													1.04613	-0.213		2.20588	-8.29787		3.34615	-16.5957	cell 10	4	0		5.44776	2.97872
													1.03073	-0.851	cell 11	2	0	cell 12	3	0		4.55385	-3.19149		5.74627	2.97872
																2.45902	1.2766		3	5.67383		4.36923	-3.82979	cell 12	5	0
																2.52459	-3.19149		3.36511	3.12064		4.67692	-6.59574		4.78571	1.48936
																2.4918	-6.59574		3.07302	2.97872	cell 11	4	0		4.85714	3.40426
																2.13333	-8.08511		3.24338	1.84404		4.64368	-3.40426		4.85714	4.68085
															cell 12	2	0		3.38943	-7.09213		4.91954	-7.87234	cell 13	5	0
																2.03226	-2.34043	cell 13	3	0	cell 12	4	0		4.92424	-0.425532
																1.83871	-4.46809		2.88	-2.55319		4	-0.212766	cell 14	5	0
																1.83871	-9.14894		2.96	-9.14894		3.6875	-2.97872		4.56522	1.48936
															cell 13	2	0		3.32	-14.6809		3.8125	-10.4255		5.14493	1.2766
																2.23881	0.212766	cell 14	3	0		4.0625	-14.2553	cell 15	5	0
																2.0597	-1.91489		3.03	3.19149	cell 13	4	0		4.46667	4.89362
																2.23881	-1.91489		2.82	0.638298		4.70886	-2.34043		4.53333	4.25532
															cell 14	2	0		2.61	-3.19149		4.25316	-4.25532		4.66667	5.31915
																2.34211	-0.851064		2.43	-4.25532		5.21519	-4.89362		4.66667	5.31915
																2.39474	-1.91489	cell 15	3	0		5.11392	-4.04255	cell 16	5	0
																2.47368	-3.61702		3.38372	-1.70213		5.36709	-4.68085		5.14706	-0.638298
																2.1573	-5.53191		3.48837	-5.74468		4.91139	-5.10638		3.89706	0.212766
															cell 15	2	0		3.62791	-8.51064		5.11392	-2.34043		3.60294	-0.212766
																2.0625	-1.70213		3.90698	-14.2553		5.46835	-1.06383	cell 17	5	0
																2.375	-4.04255	cell 16	3	0		4.91139	2.55319		4.85	0
																			3.07595	-0.638298		4.91139	4.04255		4.85	0.425532
																			3.07595	-0.425532		4.91139	5.53191		4.7	0.851064
																		cell 17	3	0		4.70886	5.74468	cell 18	5	0
																			2.91781	1.2766		4.35443	5.53191		4.67949	0.212766
																			3	-2.12766		3.79747	6.80851		4.35897	2.97872
																		cell 18	3	0		4.65823	8.08511		4.35897	4.89362
																			2.88312	-0.212766		4.3038	7.44681	cell 19	5	0
																			2.57143	0.212766		3.94937	8.08511		4.58763	0.212766
																			2.72727	0.638298		3.94937	8.08511		4.48454	1.2766
																		cell 19	3	0		3.94937	8.08511		4.58763	1.91489
																			2.76316	0		3.6962	9.78723	cell 20	5	0
																			2.56579	0		3.74684	8.08511		4.22619	0.425532
																			2.84211	-0.425532		4.81013	6.59574		4.58333	0.638298
																		cell 20	3	0		4.70886	8.51064
																			3.04545	-2.12766		4.96203	4.25532
																			3.36364	-6.17021		5.11392	5.10638
																			4.18182	-10.2128		4.81013	8.29787
																			4.59091	-13.1915	cell 14	4	0
																			4.81818	-17.234		4.22535	-3.82979
																						4.84507	-14.0426
																						5.74648	-15.9574
																					cell 15	4	0
																						3.78495	-1.70213
																						3.31183	2.12766
																						2.96774	3.82979
																						3.26882	6.80851
																						2.92473	7.87234
																						3.26882	9.3617
																						2.92473	9.14894
																						3.09677	8.29787
																						2.92473	7.87234
																						3.35484	6.80851
																						3.69892	6.80851
																						3.13978	6.17021
																						3.44086	6.17021
																					cell 16	4	0
																						3.69231	-0.212766
																						3.4359	-0.638298
																						3.17949	1.48936
																						3.28205	3.40426

## Sheet: Figure 6
Fig. 6b
wild-type					TPX2-5 HM1
cell #	timepoint	basal fluorescence intensity	apical fluorescence intensity	relative fluorescence intensity basal/apical	cell #	timepoint	basal fluorescence intensity	apical fluorescence intensity	relative fluorescence intensity basal/apical
cell 1	t1	2105.78	2283.49	0.922173	cell 1	t1	1895.2	1961.06	0.966416
	t2	2180.09	2301.23	0.947358		t2	1910.88	1957.49	0.976189
cell 2	t1	2759.45	2707.03	1.01937	cell 2	t1	2031.52	2225.44	0.912862
	t2	2744.03	2732.87	1.00409		t2	2036.71	2265	0.89921			plotted values
cell 3	t1	2076.59	2155.21	0.963521	cell 3	t1	2092.74	2315.47	0.903808
	t2	2054.55	2149.07	0.95602		t2	2169.53	2279.54	0.95174
cell 4	t1	2270.1	2289.63	0.991472	cell 4	t1	2113.54	2082.02	1.01514
	t2	2276.64	2306.14	0.987205		t2	2143.34	2022.52	1.05974
cell 5	t1	2391.47	2426.41	0.9856	cell 5	t1	2021.82	2084.16	0.970089
	t2	2573.8	2552.34	1.00841		t2	1988.25	2141.18	0.928577
cell 6	t1	2453.71	2453.03	1.00028	cell 6	t1	1967.67	2163.78	0.909367
	t2	2406.35	2432.55	0.989229		t2	1986.47	2098.24	0.946732
			Mean	0.9812	cell 7	t1	1889.42	1932.57	0.977672
			SEM	0.008205		t2	1894.74	1942.85	0.975237
						t3	1931.6	1917.56	1.00732
								Mean	0.9654
								SEM	0.01099

## Sheet: Figure 7
Figure 7 b, c, d, e, f
			Fig. 7b						Fig. 7 c						Fig. 7 d								Fig. 7 e						Fig. 7 f
			GH	TPX2 1-4Δ	TPX2-55'UTR	TPX2-5exon			GH	TPX2 1-4Δ	TPX2-55'UTR	TPX2-5exon			Number of cells								GH	TPX2 1-4Δ	TPX2-55'UTR	TPX2-5exon			GH		TPX2 1-4Δ		TPX2-55'UTR		TPX2-5exon
			12	18	44	46			1.01167	1.94218	1.34656	1.76336				normal	chromosome missegregation	spindle misposition	spindle collapse	multipolar spindle			147.611	66.4397	22.7679	-7.18637			Prometaphase spindle	Metaphase spindle	Prometaphase spindle	Metaphase spindle	Prometaphase spindle	Metaphase spindle	Prometaphase spindle	Metaphase spindle
			12	20	48	56			1.17601	1.67988	1.87638	1.03634			GH	20	0	0	0	0			32.6253	15.8355	28.9799	-0.74468			199.614	335.018	62.5332	178.371	72.3283	118.976	34.0741	139.132
			8	16	46	44			0.988866	2.34772	1.81352	2.11458			TPX2 1-4Δ	20	0	0	0	0			38.8331	29.9775	18.0232	37.2373			94.3822	147.731	32.1062	210.045	46.2979	181.003	14.8163	28.7653
			10	16	62	36			1.19742	1.94004	2.07898	1.37379			TPX2-55'UTR	8	10	7	2	2			20.4429	28.9891	1.43015	9.57668			117.167	160.38	65.5461	126.709	160.523	419.326	37.2507	175.768
			12	18	48	64			0.796387	2.37355	1.51146	1.53968			TPX2-5exon	7	5	10	1	2			38.1986	5.70047	11.0675	4.27615			72.7798	87.82	35.8393	82.7785	15.6755	143.083	75.3023	149.504
			10	20	72	104			1.26573	2.35718	2.13034	1.908			%								72.2367	53.6557	12.3783	20.9741			111.052	142.004	24.0161	126.707	60.9383	197.595	34.0198	264.619
			10	16	32	86			0.994929	2.05535	1.57345	1.10832			GH	100	0	0	0	0			30.3076	36.2905	2.17889	-4.18679			234.317	287.585	54.4384	182.115	65.6722	160.246	60.5592	73.0289
			10	20	40	46			1.27338	1.61019	1.45359	1.25963			TPX2 1-4Δ	100	0	0	0	0			37.2178	104.621	87.4617	33.556			84.8697	106.78	69.3964	243.783	42.4678	80.9977	36.8752	110.287
			10	22	28	22			1.29186	2.42903	2.32548	1.29458			TPX2-55'UTR	27.5862	34.4828	24.1379	6.89655	6.89655			65.3641	106.248	44.1968	35.7985			86.3062	92.3805	186.765	396.584	82.5474	287.426	82.2808	182.185
			10	20	32	48			1.38491	2.02404	2.00608	1.83328			TPX2-5exon	28	20	40	4	8			50.5191	41.0414	5.91763	61.4428			118.869	144.064	192.241	387.524	78.7463	339.433	125.063	71.8579
			12	24	30	54			1.09629	2.71347	1.90392	1.73395											25.2321	33.5945	3.15468	26.467			98.4844	118.757	90.6153	261.726	56.2007	134.825	205.975	262.903
			10	24	54	36			1.30303	3.6002	1.33676	1.37163											50.7891	21.0812	43.0062	-4.90353			62.5524	68.0762	91.3481	282.116	80.4736	104.899	135.059	362.534
			10	14	28	40			1.14483	2.81352	2.04915	1.73849											34.0736	50.0558	-2.13116	69.4249			129.762	156.469	81.3116	169.675	69.3208	167.356	98.3848	106.821
			10	18	36	30			0.944621	1.80149	2.15181	1.61576											51.1254	56.3536	35.0983	27.706			109.199	149.42	127.915	419.078	45.3926	110.209	104.66	307.696
			12	20	64	52			1.20709	2.67811	1.52627	2.03103											51.7054	17.0184	43.7648	12.8496			146.426	179.571	77.8631	337.364	124.249	177.346	34.3068	74.7681
			10	16	58	54			1.32878	2.54576	2.3134	1.21246											108.546	31.3463	67.9909	-0.40774			101.755	216.55	67.0159	182.475	118.831	505.127	53.197	228.14
			10	18	56	28			1.11205	2.77789	1.82938	2.00727											30.3762	42.4772	8.94437	15.872			201.323	250.319	38.6945	163.204	75.1756	200.683	60.2927	158.681
			8	18	88	22			1.08674	2.51989	1.83013	1.64195											34.3288	30.2383	-0.76784	13.7694			111.82	150.262	92.1745	238.955	44.455	309.445	130.371	260.946
			10	18	66	36			1.21195	2.23727	1.7574	1.41794											54.9933	10.9596	11.2395	13.5861			110.717	117.834	51.3661	172.907	28.9365	68.9781	19.4698	112.086
			10	18	26	28			1.17323	2.13168	2.2944	1.91452											50.8085	26.4839	4.55479	17.6913			133.586	203.262	7.8049	102.732	19.2882	131.876	39.1427	82.1423
					32	36					1.96318	2.27454													-13.9196	-3.41773			145.969	174.214	43.2024	163.153	25.4328	82.4735	11.5629	55.2673
						44						1.22707														29.1979							14.0967	106.732	21.8295	57.1992
		Mean	10.3	18.7	47.14	46		Mean	1.149	2.329	1.861	1.61										Mean	51.27	40.42	20.73	18.57									125.974	306.419
		SEM	0.2626	0.5853	3.697	4.176		SEM	0.03303	0.1045	0.0676	0.07475										SEM	6.723	6.057	5.485	4.385		Mean	123.5	164.4	74.61	221.4	63.19	191.8	70.02	162.3
	p-value, two-paired Student's t-test vs GH			1e-15	6.066e-12	5.28989e-10	p-value, two-paired Student's t-test vs GH			4.29e-13	1.8974e-11	2.83829e-06																SEM	9.885	15.03	10.76	22.07	8.182	25.45	10.76	20.64

## Sheet: Supplementary Figure 1
Supplementary Figure 1 c, d, e
															Supplementary Figure 1 e
															GH	TPX2 1-4Δ	TPX2-5 HM1	TPX2-5 HM2	TPX2-5 HM3
															0.0238	0.0644	1.98e-06	3.62e-07	3.22e-05
															0.0596	0.107	5.83e-05	0.000121	2.39e-05
															0.0679	0.1143	6.18e-05	0.000411	2.7e-05
														Mean	0.05043	0.09523	4.069e-05	0.0001775	2.77e-05
														SD	0.02344	0.02695	3.357e-05	0.0002111	4.194e-06

## Sheet: Supplementary Figure 3
Supplementary Figure 3 a, b, e
										Supplementary Figure 3 b							Supplementary Figure 3 e
										GH	TPX2 1-4Δ	TPX2-5 HM1	TPX2-4 rescue#16	TPX2-4 rescue#19			GH	TPX2-4 rescue #16	TPX2-4 rescue #19
										15	24	27	12	12			0.0138	0.0236	0.0172
										12	33	39	15	15			0.0176	0.023	0.015
										12	30	30	15	18			0.0183	0.0183	0.0265
										15	42	24	12	15		Mean	0.01657	0.02163	0.01957
										15	30	42	15	18		SD	0.002421	0.002902	0.006104
										15	33	33	15	18
										15	21	24	15	18
										15	27	30	15	18
										15	33	24	12	15
										12	24	27	12	15
										15	27	30	15	18
										15	24	27		15
										15	21	42
										15		42
										15
										15
									Mean	14.44	28.38	31.5	13.91	16.25
									SEM	0.3023	1.651	1.854	0.4564	0.579

## Sheet: Supplementary Figure 4
Supplementary Figure 4 b

## Sheet: Supplementary Figure 6
Supplementary Figure 6 b, c
		Supplementary Figure 6 b					Supplementary Figure 6 b
		GH	TPX2 1-4Δ	TPX2-5 HM1			GH	TPX2 1-4Δ	TPX2-5 HM1
		42.9	53.8	68.665			0.33422	0.418026	0.363235
		41.8	49.6	82.946			0.187485	0.466197	0.279509
		39.8	37.9	87.368			0.417883	0.510465	0.211576
		38.3	49.2	75.53			0.289561	0.434375	0.396491
		43.1	60	78.111			0.172674	0.191176	0.322457
		55	62.3	82.875			0.166747	0.377977	0.405721
		39.9	36.1	76.487			0.323628	0.321776	0.238299
		43.3	39.7	94.574			0.254839	0.207675	0.256542
		44.7	60	81.464			0.29668	0.21394	0.39459
		46.9	53.6	75.324			0.233255	0.639609	0.289764
		47.1	52.1	85.845			0.305507	0.193444	0.263769
		46.8	50.8	97.341			0.187758	0.258119	0.189313
		45.8	32.1	72.319			0.153805	0.538595	0.290692
		43.5	44.7	90.476			0.395965	0.315417	0.352825
		47.5	30.4	90.578			0.331265	0.29539	0.324017
		42.1	68.2	89.474			0.514642	0.302857	0.351836
		52.8	52.1	77.359			0.405242	0.222192	0.374601
		51	53.1	90			0.32619	0.519545	0.223272
		48.7	48.2	85.236			0.321347	0.489973	0.279523
		50.3	65.2	92.726			0.402738	0.359797	0.178213
		36.5	35.5	65.661			0.283452	0.397157	0.352249
		34	46.5	70.762			0.431669	0.366284	0.139617
		43	31.4	72.549			0.30922	0.205867	0.15501
		38.9	46.7				0.358899	0.258893	0.297644
	Mean	44.32	48.3	81.9			0.479146	0.292479	0.154602
	SEM	1.051	2.192	1.853			0.368691	0.315039	0.183039
							0.310754	0.390996	0.307265
							0.29564	0.369469	0.192092
							0.300541	0.163134	0.246326
							0.247814	0.510497	0.221841
							0.325416	0.314139	0.395421
							0.243875	0.316079	0.168436
							0.25915	0.21373	0.32214
							0.402644	0.253709	0.198114
							0.343979	0.420624	0.141549
							0.320555	0.259829	0.218923
							0.241576	0.385839	0.301446
							0.466528	0.381232	0.220032
							0.518376	0.247034	0.25537
							0.282567	0.341005	0.294775
							0.43025	0.145289	0.30435
							0.174526	0.411069	0.137438
							0.473365	0.276228	0.269433
							0.221389	0.245445	0.320859
							0.320734	0.402088	0.324077
							0.289663	0.293478	0.274596
								0.334473	0.232761
								0.331117	0.24679
								0.284108
								0.230627
						Mean	0.32	0.3327	0.268
						SEM	0.01375	0.01522	0.01082
